# Supplementary material for: High throughput screen for the improvement of inducible promoters for tumor microenvironment cues
Source: Sci Rep. 2022 May 3;12:7169. doi: 10.1038/s41598-022-11021-1 (PMC9065017; doi:10.1038/s41598-022-11021-1)
Supplement: Supplementary file 2 — Supplementary Table 1. [file 41598_2022_11021_MOESM2_ESM.xlsx]

## Sheet: seqtab original
	TACAGGGACAGCAGAGATCCAGTTTGGACTAGCCCGGTCGCACTAGTTCTAGAATTTCCCGGAAGTAGGGTGGGCAAGTATTTCCCGGAAATTCTAGAGGGAGTTTTCGGGGACTTTCCGGAAATTCTCTCTAGATATTAAGGTGACGCGTGTGGCCTCGAACACCGAGCGACCCTGCAGCGACCCGCTTAAAAGCGGCCGCCATGGCCGCCATGGCCTCCTCCGAGGACGTCATCAAGGAGTTCATGC	TACAGGGACAGCAGAGATCCAGTTTGGACTAGCCCGGTCGCACTAGTTCTAGAATTTCCCGGAAATAGGGTGGGCAAGTATTTCCCGGAAATTCTAGAGGGGGTTTTCGGGGACTTTCCGGGAATTTTCTCTAGATATTAAGGTGACGCGTGTGGCCTCGAACACCGAGCGACCCTGCAGCGACCCGCTTAAAAGCGGCCGCCATGGGCCGCCATGGCCTCCTCCGAGGACGTCATCAAGGAGTTCATGC	TACAGGGACAGCAGAGATCCAGTTTGGACTAGCCCGGTCGCACTAGTTCTAGAATTTCCCGGAAATAGGGTGGGCAAGTACTTCCGGGAAATTCTAGAGGGGGTTTCCGGGGACTTTCCGGGGGTTTTCTCTAGATATTAAGGTGACGCGTGTGGCCTCGAACACCGAGCGACCCTGCAGCGACCCGCTTAAAAGCGGCCGCCATGGGCCGCCATGGCCTCCTCCGAGGACGTCATCAAGGAGTTCATGC	TACAGGGACAGCAGAGATCCAGTTTGGACTAGCCCGGTCGCACTAGTTCTAGAATTTCCGGGAAATAGGGTGGGCAAGTATTTCCCGGAAGTTCTAGAGGGGGTTTTCGGGGACTTTCCGGAAATTTTCTCTAGATATTAAGGTGACGCGTGTGGCCTCGAACACCGAGCGACCCTGCAGCGACCCGCTTAAAAGCGGCCGCCATGGGCCCCATGGCCTCCTCCGAGGACGTCATCAAGGAGTTCATGC	TACAGGGACAGCAGAGATCCAGTTTGGACTAGCCCGGTCGCACTAGTTCTAGAACTTCCCGGAAGTAGGGTGGGCAAGTACTTCCGGGAAATTCTAGAGGGAGTTCTCGGGGACTTTCCGGGAATTTTCTCTAGATATTAAGGTGACGCGTGTGGCCTCGAACACCGAGCGACCCTGCAGCGACCCGCTTAAAAGCGGCCGCCATGGGCCGCCATGGCCTCCTCCGAGGACGTCATCAAGGAGTTCATGC	TACAGGGACAGCAGAGATCCAGTTTGGACTAGCCCGGTCGCACTAGTTCTAGAACTTCCCGGAAATAGGGTGGGCAAGTATTTCCCGGAAGTTCTAGAGGAGGTTTTCGGGGACTTTCCGGGATTCCCTCTAGATATTAAGGTGACGCGTGTGGCCTCGAACACCGAGCGACCCTGCAGCGACCCGCTTAAAAGCGGCCGCCATGGGCCGCCATGGCCTCCTCCGAGGACGTCATCAAGGAGTTCATGC	TACAGGGACAGCAGAGATCCAGTTTGGACTAGCCCGGTCGCACTAGTTCTAGAATTTCCGGGAAATAGGGTGGGCAAGTATTTCCCGGAAGTTCTAGAGGAGATTCTCGGGGACTTTCCGGGGGTTCTCTCTAGATATTAAGGTGACGCGTGTGGCCTCGAACACCGAGCGACCCTGCAGCGACCCGCTTAAAAGCGGCCGCCATGGGCCGCCATGGCCTCCTCCGAGGACGTCATCAAGGAGTTCATGC	TACAGGGACAGCAGAGATCCAGTTTGGACTAGCCCGGTCGCACTAGTTCTAGAATTTCCCGGAAGTAGGGTGGGCAAGTACTTCCCGGAAATTCTAGAGGGAATTCCCGGGGACTTTCCGGAAATTTCCTCTAGATATTAAGGTGACGCGTGTGGCCTCGAACACCGAGCGACCCTGCAGCGACCCGCTTAAAAGCGGCCGCCATGGGCCGCCATGGCCTCCTCCGAGGACGTCATCAAGGAGTTCATGC	TACAGGGACAGCAGAGATCCAGTTTGGACTAGCCCGGTCGCACTAGTTCTAGAATTTCCGGGAAATAGGGTGGGCAAGTATTTCCGGGAAATTCTAGAGGAAGTTTTCGGGGACTTTCCGGAAGTTTTCCTAGATATTAAGGTGACGCGTGTGGCCTCGAACACCGAGCGACCCTGCAGCGACCCGCTTAAAAGCGGCCGCCATGGGCCGCCATGGCCTCCTCCGAGGACGTCATCAAGGAGTTCATGC	TACAGGGACAGCAGAGATCCAGTTTGGACTAGCCCGGTCGCACTAGTTCTAGAATTTCCCGGAAGTAGGGTGGGCAAGTACTTCCGGGAAATTCTAGAGGGGATTTTCGGGGACTTTCCGGGGATTTCCTCTAGATATTAAGGTGACGCGTGTGGCCTCGAACACCGAGCGACCCTGCAGCGACCCGCTTAAAAGCGGCCGCCATGGGCCGCCATGGCCTCCTCCGAGGACGTCATCAAGGAGTTCATGC	TACAGGGACAGCAGAGATCCAGTTTGGACTAGCCCGGTCGCACTAGTTCTAGAACTTCCGGGAAATAGGGTGGGCAAGTATTTCCGGGAAGTTCTAGAGGAGGTTCCCGGGGACTTTCCGGAGATTTCCTCTAGATATTAAGGTGACGCGTGTGGCCTCGAACACCGAGCGACCCTGCAGCGACCCGCTTAAAAGCGGCCGCCATGGGCCGCCATGGCCTCCTCCGAGGACGTCATCAAGGAGTTCATGC	TACAGGGACAGCAGAGATCCAGTTTGGACTAGCCCGGTCGCACTAGTTCTAGAATTTCCGGGAAATAGGGTGGGCAAGTACTTCCCGGAAGTTCTAGAGGAAATTTCCGGGGACTTTCCGGGGATTTTCTCTAGATATTAAGGTGACGCGTGTGGCCTCGAACACCGAGCGACCCTGCAGCGACCCGCTTAAAAGCGGCCGCCATGGGCCGCCATGGCCTCCTCCGAGGACGTCATCAAGGAGTTCATGC	TACAGGGACAGCAGAGATCCAGTTTGGACTAGCCCGGTCGCACTAGTTCTAGAATTTCCGGGAAATAGGGTGGGCAAGTATTTCCGGGAAATTCTAGAGGGAGTTTTCGGGGACTTTCCGGAGATTCCCTCTAGATATTAAGGTGACGCGTGTGGCCTCGAACACCGAGCGACCCTGCAGCGACCCGCTTAAAAGCGGCCGCCATGGGCCGCCATGGCCTCCTCCGAGGACGTCATCAAGGAGTTCATGC	TACAGGGACAGCAGAGATCCAGTTTGGACTAGCCCGGTCGCACTAGTTCTAGAATTTCCGGGAAGTAGGGTGGGCAAGTATTTCCGGGAAATTCTAGAGGAAGTTTTCGGGGACTTTCCGGGGGTTTCCTCTAGATATTAAGGTGACGCGTGTGGCCTCGAACACCGAGCGACCCTGCAGCGACCCGCTTAAAAGCGGCCGCCATGGGCCGCCATGGCCTCCTCCGAGGACGTCATCAAGGAGTTCATGC	TACAGGGACAGCAGAGATCCAGTTTGGACTAGCCCGGTCGCACTAGTTCTAGAATTTCCGGGAAATAGGGTGGGCAAGTATTCCGGGAAATTCTAGAGGGAGTTCTCGGGGACTTTCCGGGGATTCCCTCTAGATATTAAGGTGACGCGTGTGGCCTCGAACACCGAGCGACCCTGCAGCGACCCGCTTAAAAGCGGCCGCCATGGGCCGCCATGGCCTCCTCCGAGGACGTCATCAAGGAGTTCATGC	TACAGGGACAGCAGAGATCCAGTTTGGACTAGCCCGGTCGCACTAGTTCTAGAATTTCCGGGAAATAGGGTGGGCAAGTATTTCCGGGAAGTTCTAGAGGGAATTCCCGGGGACTTTCCGGAGGTTCTCTCTAGATATTAAGGTGACGCGTGTGGCCTCGAACACCGAGCGACCCTGCAGCGACCCGCTTAAAAGCGGCCGCCATGGGCCGCCATGGCCTCCTCCGAGGACGTCATCAAGGAGTTCATGC	TACAGGGACAGCAGAGATCCAGTTTGGACTAGCCCGGTCGCACTAGTTCTAGAACTTCCGGGAAGTAGGGTGGGCAAGTATTTCCGGGAAATTCTAGAGGGAGTTCTCGGGGACTTTCCGGGGATTTTCTCTAGATATTAAGGTGACGCGTGTGGCCTCGAACACCGAGCGACCCTGCAGCGACCCGCTTAAAAGCGGCCGCCATGGGCCGCCATGGCCTCCTCCGAGGACGTCATCAAGGAGTTCATGC	TACAGGGACAGCAGAGATCCAGTTTGGACTAGCCCGGTCGCACTAGTTCTAGAATTTCCCGGAAATAGGGTGGGCAAGTATTTCCGGGAAGTTCTAGAGGAAGTTTTCGGGGACTTTCCGGGAATTTTCTCTAGATATTAAGGTGACGCGTGTGGCCTCGAACACCGAGCGACCCTGCAGCGACCCGCTTAAAAGCGGCCGCCATGGGCCGCCATGGCCTCCTCCGAGGACGTCATCAAGGAGTTCATGC	GACGACATGGTTCTACATACAGGGACAGCAGAGATCCAGTTTGGACTAGCCCGGTCGCACTAGTTCTAGAATTTCCGGGAAGTAGGGTGGGCAAGTACGCGACCCTGCAGCGACCCGCTTAAAAGCGGCCGCCATGGGCCGCCATGGCCTCCTCCGAGGACGTCATCAAGGAGTTCATGCAGACCAAGTCTCTGCTACCGTACATCTGGAGTATCTC	TACAGGGACAGCAGAGATCCAGTTTGGACTAGCCCGGTCGCACTAGTTCTAGAATTTCCGGGAAGTAGGGTGGGCAAGTATTTCCGGGAAGTTCTAGAGGGAATTTTCGGGGACTTTCCGGGAGTTTCCTCTAGATATTAAGGTGACGCGTGTGGCCTCGAACACCGAGCGACCCTGCAGCGACCCGCTTAAAAGCGGCCGCCATGGGCCGCCATGGCCTCCTCCGAGGACGTCATCAAGGAGTTCATGC	TACAGGGACAGCAGAGATCCAGTTTGGACTAGCCCGGTCGCACTAGTTCTAGAACTTCCGGGAAATAGGGTGGGCAAGTACTTCCCGGAAATTCTAGAGGAAATTCTCGGGGACTTTCCGGGGATTTTCTCTAGATATTAAGGTGACGCGTGTGGCCTCGAACACCGAGCGACCCTGCAGCGACCCGCTTAAAAGCGGCCGCCATGGGCCGCCATGGCCTCCTCCGAGGACGTCATCAAGGAGTTCATGC	TACAGGGACAGCAGAGATCCAGTTTGGACTAGCCCGGTCGCACTAGTTCTAGAACTTCCCGGAAGTAGGGTGGGCAAGTATTTCCCGGAAGTTCTAGAGGAAGTTCTCGGGGACTTTCCGGAGATTCTCTCTAGATATTAAGGTGACGCGTGTGGCCTCGAACACCGAGCGACCCTGCAGCGACCCGCTTAAAAGCGGCCGCCATGGGCCGCCATGGCCTCCTCCGAGGACGTCATCAAGGAGTTCATGC	TACAGGGACAGCAGAGATCCAGTTTGGACTAGCCCGGTCGCACTAGTTCTAGAATTTCCCGGAAATAGGGTGGGCAAGTACTTCCGGGAAATTCTAGAGGGAATTTTCGGGGACTTTCCGGGGGTTTCCTCTAGATATTAAGGTGACGCGTGTGGCCTCGAACACCGAGCGACCCTGCAGCGACCCGCTTAAAAGCGGCCGCCATGGGCCGCCATGGCCTCCTCCGAGGACGTCATCAAGGAGTTCATGC	TACAGGGACAGCAGAGATCCAGTTTGGACTAGCCCGGTCGCACTAGTTCTAGAACTTCCGGGAAATAGGGTGGGCAAGTATTTCCGGGAAATTCTAGAGGAAGTTTTCGGGGACTTTCCGGAAGTTCCCTCTAGATATTAAGGTGACGCGTGTGGCCTCGAACACCGAGCGACCCTGCAGCGACCCGCTTAAAAGCGGCCGCCATGGGCCGCCATGGCCTCCTCCGAGGACGTCATCAAGGAGTTCATGC	TACAGGGACAGCAGAGATCCAGTTTGGACTAGCCCGGTCGCACTAGTTCTAGAACTTCTCGGAAATAGGGTGGGCAAGTACTGTGGCCTCGAACACCGAGCGACCCTGCAGCGACCCGCTTAAAAGCGGCCGCCATGGGCCGCCATGGCCTCCTCCGAGGACGTCATCAAGGAGTTCATGCAGACCAAGTCTCTGCTACC	TACAGGGACAGCAGAGATCCAGTTTGGACTAGCCCGGTCGCACTAGTTCTAGAACTTCCCGGAAATAGGGTGGGCAAGTATTTCCGGGAAATTCTAGAGGGAGTTCCCGGGGACTTTCCGGGGATTTTCTCTAGATATTAAGGTGACGCGTGTGGCCTCGAACACCGAGCGACCCTGCAGCGACCCGCTTAAAAGCGGCCGCCATGGGCCGCCATGGCCTCCTCCGAGGACGTCATCAAGGAGTTCATGC	TACAGGGACAGCAGAGATCCAGTTTGGACTAGCCCGGTCGCACTAGTTCTAGAATTTCCGGGAAGTAGGGTGGGCAAGTATTTCCCGGAAGTTCTAGAGGAAGTTCTCGGGGACTTTCCGGGGGTTTTCTCTAGATATTAAGGTGACGCGTGTGGCCTCGAACACCGAGCGACCCTGCAGCGACCCGCTTAAAAGCGGCCGCCATGGGCCGCCATGGCCTCCTCCGAGGACGTCATCAAGGAGTTCATGC	TACAGGGACAGCAGAGATCCAGTTTGGACTAGCCCGGTCGCACTAGTTCTAGAATTTCCCGGAAATAGGGTGGGCAAGTATTTCCCGGAAATTCTAGAGGGGATTCCCGGGGACTTTCCGGGGGTTTTCTCTAGATATTAAGGTGACGCGTGTGGCCTCGAACACCGAGCGACCCTGCAGCGACCCGCTTAAAAGCGGCCGCCATGGGCCGCCATGGCCTCCTCCGAGGACGTCATCAAGGAGTTCATGC	TACAGGGACAGCAGAGATCCAGTTTGGACTAGCCCGGTCGCACTAGTTCTAGAATTTCCCGGAAATAGGGTGGGCAAGTATTTCCCGGAAGTTCTAGAGGGAGTTCCCGGGGACTTTCCGGAGATTCCCTCTAGATATTAAGGTGACGCGTGTGGCCTCGAACACCGAGCGACCCTGCAGCGACCCGCTTAAAAGCGGCCGCCATGGGCCGCCATGGCCTCCTCCGAGGACGTCATCAAGGAGTTCATGC	TACAGGGACAGCAGAGATCCAGTTTGGACTAGCCCGGTCGCACTAGTTCTAGAACTTCCGGGAAGTAGGGTGGGCAAGTATTTCCCGGAAGTTCTAGAGGGGGTTTTCGGGGACTTTCCGGAGGTTTCCTCTAGATATTAAGGTGACGCGTGTGGCCTCGAACACCGAGCGACCCTGCAGCGACCCGCTTAAAAGCGGCCGCCATGGGCCGCCATGGCCTCCTCCGAGGACGTCATCAAGGAGTTCATGC	TACAGGGACAGCAGAGATCCAGTTTGGACTAGCCCGGTCGCACTAGTTCTAGAATTTCCGGGAAATAGGGTGGGCAAGTATTTCCCGGAAGTTCTAGAGGAAGTTCCCGGGGACTTTCCGGGAGTTTTCTCTAGATATTAAGGTGACGCGTGTGGCCTCGAACACCGAGCGACCCTGCAGCGACCCGCTTAAAAGCGGCCGCCATGGGCCGCCATGGCCTCCTCCGAGGACGTCATCAAGGAGTTCATGC	TACAGGGACAGCAGAGATCCAGTTTGGACTAGCCCGGTCGCACTAGTTCTAGTTCCGGGAAGTGGGTGGGCAATATTTCCCGGAAGTTTAGAGGAAGTTTTCGGGGACTTCCGGAAATTCCCTCTAGATATTAAGGTGACGCGTGTGGCCTCGAACACCGAGCGACCCTGCAGCGACCCGCTTAAAAGCGGCCGCCATGGGCCGCCATGGCCTCCTCCGAGGACGTCATCAAGGAGTTCATGC	TACAGGGACAGCAGAGATCCAGTTTGGACTAGCCCGGTCGCACTAGTTCTAGAATTTCCGGGAAATAGGGTGGGCAAGTATTTCCGGGAAATTCTAGAGGGGATTCCCGGGGACTTTCCGGAAATTTTCTCTAGATATTAAGGTGACGCGTGTGGCCTCGAACACCGAGCGACCCTGCAGCGACCCGCTTAAAAGCGGCCGCCATGGGCCGCCATGGCCTCCTCCGAGGACGTCATCAAGGAGTTCATGC	TACAGGGACAGCAGAGATCCAGTTTGGACTAGCCCGGTCGCACTAGTTCTAGAACTTCCCGGAAGTAGGGTGGGCAAGTACTTCCCGGAAATTCTAGAGGGAATTCTCGGGGACTTTCCGGAGATTTTCTCTAGATATTAAGGTGACGCGTGTGGCCTCGAACACCGAGCGACCCTGCAGCGACCCGCTTAAAAGCGGCCGCCATGGGCCGCCATGGCCTCCTCCGAGGACGTCATCAAGGAGTTCATGC	TACAGGGACAGCAGAGATCCAGTTTGGACTAGCCCGGTCGCACTAGTTCTAGAACTTCCGGGAAATAGGGTGGGCAAGTATTTCCGGGAAATTCTAGAGGGGGTTTCCGGGGACTTTCCGGAAGTTTTCTCTAGATATTAAGGTGACGCGTGTGGCCTCAAACACCGAGCGACCCTGCAGCGACCCGCTTAAAAGCGGCCGCCATGGGCCGCCATGGCCTCCTCCGAGGACGTCATCAAGGAGTTCATGC	TACAGGGACAGCAGAGATCCAGTTTGGACTAGCCCGGTCGCACTAGTTCTAGAATTTCCGGGAAATAGGGTGGGCAAGTACTTCCGGGAAGTTCTAGAGGAGGTTTTCGGGGACTTTCCGGGAGTTCCCTCTAGATATTAAGGTGACGCGTGTGGCCTCGAACACCGAGCGACCCTGCAGCGACCCGCTTAAAAGCGGCCGCCATGGGCCGCCATGGCCTCCTCCGAGGACGTCATCAAGGAGTTCATGC	TACAGGGACAGCAGAGATCCAGTTTGGACTAGCCCGGTCGCACTAGTTCTAGAACTTCCGGGAAATAGGGTGGGCAAGTACTTCCGGGAAGTTCTAGAGGAGGTTTTCGGGGACTTTCCGGAGGTTTCCTCTAGATATTAAGGTGACGCGTGTGGCCTCGAACACCGAGCGACCCTGCAGCGACCCGCTTAAAAGCGGCCGCCATGGGCCGCCATGGCCTCCTCCGAGGACGTCATCAAGGAGTTCATGC	TACAGGGACAGCAGAGATCCAGTTTGGACTAGCCCGGTCGCACTAGTTCTAGAACTTCCCGGAAGTAGGGTGGGCAAGTACTTCCCGGAAGTTCTAGAGGAAATTTTCGGGGACTTTCCGGGGGTTCTCTCTAGATATTAAGGTGACGCGTGTGGCCTCGAACACCGAGCGACCCTGCAGCGACCCGCTTAAAAGCGGCCGCCATGGGCCGCCATGGCCTCCTCCGAGGACGTCATCAAGGAGTTCATGC	TACAGGGACAGCAGAGATCCAGTTTGGACTAGCCCGGTCGCACTAGTTCTAGAACTTCCGGGAAATAGGGTGGGCAAGTATTTCCCGGAAATTCTAGAGGGGATTCCCGGGGACTTTCCGGGAATTTCCTCGAGATATTAAGGTGACGCGTGTGGCCTCGAACACCGAGCGACCCTGCAGCGACCCGCTTAAAAGCGGCCGCCATGGGCCGCCATGGCCTCCTCCGAGGACGTCATCAAGGAGTTCATGC	TACAGGGACAGCAGAGATCCAGTTTGGACTAGCCCGGTCGCACTAGTTCTAGAACTTCCCGGAAATAGGGTGGGCAAGTATTTCCGGGAAATTCTAGAGGAGGTTTTCGGGGACTTCCCGGGGGTTTTCTCTAGATATTAAGGTGACGCGTGTGGCCTCGAACACCGAGCGACCCTGCAGCGACCCGCTTAAAAGCGGCCGCCATGGGCCGCCATGGCCTCCTCCGAGGACGTCATCAAGGAGTTCATGC	TACAGGGACAGCAGAGATCCAGTTTGGACTAGCCCGGTCGCACTAGTTCTAGAATTTCCGGGAAGTAGGGTGGGCAAGTACTTCCGGGAAATTCTAGAGGGGGTTTCCGGGGACTTTCCGGAGATTCTCTCTAGATATTAAGGTGACGCGTGTGGCCTCGAACACCGAGCGACCCTGCAGCGACCCGCTTAAAAGCGGCCGCCATGGGCCGCCATGGCCTCCTCCGAGGACGTCATCAAGGAGTTCATGC	TACAGGGACAGCAGAGATCCAGTTTGGACTAGCCCGGTCGCACTAGTTCTAGAACTTCCGGGAAATAGGGTGGGCAAGTATTTCCGGGAAGTTCTAGAGGGGATTCCCGGGGACTTTCCGGGGGTTCTCTCTAGATATTAAGGTGACGCGTGTGGCCTCGAACACCGAGCGACCCTGCAGCGACCCGCTTAAAAGCGGCCGCCATGGGCCGCCATGGCCTCCTCCGAGGACGTCATCAAGGAGTTCATGC	TACAGGGACAGCAGAGATCCAGTTTGGACTAGCCCGGTCGCACTAGTTCTAGAATTTCCCGGAAGTAGGGTGGGCAAGTATTTCCCGGAAATTCTAGAGGAGATTTCCGGGGACTTTCCGGGGGTTCCCTCTAGATATTAAGGTGACGCGTGTGGCCTCGAACACCGAGCGACCCTGCAGCGACCCGCTTAAAAGCGGCCGCCATGGGCCGCCATGGCCTCCTCCGAGGACGTCATCAAGGAGTTCATGC	TACAGGGACAGCAGAGATCCAGTTTGGACTAGCCCGGTCGCACTAGTTCTAGAATTTCCGGGAAATAGGGTGGGCAAGTACTTCCGGGAAGTTCTAGAGGAAGTTCTCGGGGACTTTCCGGAAATTCCCTCTAGATATTAAGGTGACGCGTGTGGCCTCGAACACCGAGCGACCCTGCAGCGACCCGCTTAAAAGCGGCCGCCATGGGCCGCCATGGCCTCCTCCGAGGACGTCATCAAGGAGTTCATGC	TACAGGGACAGCAGAGATCCAGTTTGGACTAGCCCGGTCGCACTAGTTCTAGAATTTCCGGGAAATAGGGTGGGCAAGTATTTCCCGGAAGTTCTAGAGGGGGTTCTCGGGGACTTTCCGGGAATTCCCTCTAGATATTAAGGTGACGCGTGTGGCCTCGAACACCGAGCGACCCTGCAGCGACCCGCTTAAAAGCGGCCGCCATGGGCCGCCATGGCCTCCTCCGAGGACGTCATCAAGGAGTTCATGC	TACAGGGACAGCAGAGATCCAGTTTGGACTAGCCCGGTCGCACTAGTTCTAGAATTTCCCGGAAGTAGGGTGGGCAAGTATTTCCGGGAAGTTCTAGAGGGAGTTTCCGGGGACTTTCCGGGAATTCCCTCTAGATATTAAGGTGACGCGTGTGGCCTCGAACACCGAGCGACCCTGCAGCGACCCGCTTAAAAGCGGCCGCCATGGGCCGCCATGGCCTCCTCCGAGGACGTCATCAAGGAGTTCATGC	TACAGGGACAGCAGAGATCCAGTTTGGACTAGCCCGGTCGCACTAGTTCTAGAATTTCCCGGAAGTAGGGTGGGCAAGTACTTCCCGGAAGTTCTAGAGGAAATTTTCGGGGACTTTCCGGAAATTTCCTCTAGATATTAAGGTGACGCGTGTGGCCTCGAACACCGAGCGACCCTGCAGCGACCCGCTTAAAAGCGGCCGCCATGGGCCGCCATGGCCTCCTCCGAGGACGTCATCAAGGAGTTCATGC	TACAGGGACAGCAGAGATCCAGTTTGGACTAGCCCGGTCGCACTAGTTCTAGAATTTCCCGGAAATAGGGTGGGCAAGTATTTCCGGGAAGTTCTAGAGGGAGTTCCCGGGGACTTTCCGGAGATTTTCTCTAGATATTAAGGTGACGCGTGTGGCCTCGAACACCGAGCGACCCTGCAGCGACCCGCTTAAAAGCGGCCGCCATGGGCCGCCATGGCCTCCTCCGAGGACGTCATCAAGGAGTTCATGC	TACAGGGACAGCAGAGATCCAGTTTGGACTAGCCCGGTCGCACTAGTTCTAGAACTTCCGGGAAGTAGGGTGGGCAAGTATTTCCCGGAAATTCTAGAGGAAATTTTCGGGGACTTTCCGGGGGGTTTTCTCTAGATATTAAGGTGACGCGTGTGGCCTCGAACACCGAGCGACCCTGCAGCGACCCGCTTAAAAGCGGCCGCCATGGGCCGCCATGGCCTCCTCCGAGGACGTCATCAAGGAGTTCATGC
c- med	43	1231	184	1008	366	33	819	1820	1841	25	1571	1175	491	106	445	487	0	419	0	472	17	369	0	320	401	0	0	743	0	390	612	98	221	0	0	378	322	67	326	72	71	439	0	0	0	362	65	365	22
c+ med	29	1196	102	1008	857	865	867	944	1014	686	847	695	204	68	254	244	474	506	0	222	95	368	98	153	447	376	125	415	253	198	357	267	369	262	218	151	157	185	139	180	181	244	82	0	0	232	167	205	195
c- high	7373	59	16	79	54	0	79	190	0	19	115	84	1095	1467	1012	895	0	32	0	859	0	16	0	733	10	0	0	45	0	56	54	0	0	0	0	48	30	13	53	0	0	0	0	533	525	0	0	0	0
c+ high	2244	1374	3491	1209	1474	129	994	29	0	47	26	22	236	363	199	250	720	592	1865	210	0	451	15	154	108	100	0	0	29	350	0	396	97	25	23	259	325	337	258	48	115	0	0	100	102	20	90	0	48
c- neg	0	700	187	557	701	1386	510	23	16	1119	0	24	0	0	0	0	569	309	0	0	531	222	460	0	317	575	428	0	510	48	0	218	261	411	420	0	0	175	0	288	222	0	278	0	0	0	186	0	234
c+ neg	0	48	0	34	21	1002	39	31	47	755	30	45	0	0	0	23	116	18	0	0	913	24	874	0	32	254	734	27	251	0	0	28	0	180	210	0	0	0	0	113	103	0	290	0	0	0	100	0	63
table 1 - 497 unique sequences identified following the enrichment process
Rows indicate the different treatments, each column represent a different clone and the number of reads counted per treatment. med- medium reporter expression, high- high reporter expression, low- low reporter expression, c - cytokines
[truncated: 448 more columns]
