# Supplementary material for: High throughput screen for the improvement of inducible promoters for tumor microenvironment cues
Source: Sci Rep. 2022 May 3;12:7169. doi: 10.1038/s41598-022-11021-1 (PMC9065017; doi:10.1038/s41598-022-11021-1)
Supplement: Supplementary file 3 — Supplementary Table 2. [file 41598_2022_11021_MOESM3_ESM.xlsx]

## Sheet: Sheet1
	seq
1	TACAGGGACAGCAGAGATCCAGTTTGGACTAGCCCGGTCGCACTAGTTCTAGAACTTCCCGGAAATAGGGTGGGCAAGTATTTCCCGGAAGTTCTAGAGGAGGTTTTCGGGGACTTTCCGGGATTCCCTCTAGATATTAAGGTGACGCGTGTGGCCTCGAACACCGAGCGACCCTGCAGCGACCCGCTTAAAAGCGGCCGCCATGGGCCGCCATGGCCTCCTCCGAGGACGTCATCAAGGAGTTCATGC
3	TACAGGGACAGCAGAGATCCAGTTTGGACTAGCCCGGTCGCACTAGTTCTAGAACTTCCCGGAAGTAGGGTGGGCAAGTACTTCCGGGAAATTCTAGAGGGAGTTCTCGGGGACTTTCCGGGAATTTTCTCTAGATATTAAGGTGACGCGTGTGGCCTCGAACACCGAGCGACCCTGCAGCGACCCGCTTAAAAGCGGCCGCCATGGGCCGCCATGGCCTCCTCCGAGGACGTCATCAAGGAGTTCATGC
4	TACAGGGACAGCAGAGATCCAGTTTGGACTAGCCCGGTCGCACTAGTTCTAGAACTTCCGGGAAGTAGGGTGGGCAAGTATTTCCGGGAAATTCTAGAGGGAGTTCTCGGGGACTTTCCGGGGATTTTCTCTAGATATTAAGGTGACGCGTGTGGCCTCGAACACCGAGCGACCCTGCAGCGACCCGCTTAAAAGCGGCCGCCATGGGCCGCCATGGCCTCCTCCGAGGACGTCATCAAGGAGTTCATGC
5	TACAGGGACAGCAGAGATCCAGTTTGGACTAGCCCGGTCGCACTAGTTCTAGAACTTCCCGGAAATAGGGTGGGCAAGTATTTCCGGGAAATTCTAGAGGGAGTTCCCGGGGACTTTCCGGGGATTTTCTCTAGATATTAAGGTGACGCGTGTGGCCTCGAACACCGAGCGACCCTGCAGCGACCCGCTTAAAAGCGGCCGCCATGGGCCGCCATGGCCTCCTCCGAGGACGTCATCAAGGAGTTCATGC
11	TACAGGGACAGCAGAGATCCAGTTTGGACTAGCCCGGTCGCACTAGTTCTAGTTCCGGGAAGTGGGTGGGCAATATTTCCCGGAAGTTTAGAGGAAGTTTTCGGGGACTTCCGGAAATTCCCTCTAGATATTAAGGTGACGCGTGTGGCCTCGAACACCGAGCGACCCTGCAGCGACCCGCTTAAAAGCGGCCGCCATGGGCCGCCATGGCCTCCTCCGAGGACGTCATCAAGGAGTTCATGC
21	TACAGGGACAGCAGAGATCCAGTTTGGACTAGCCCGGTCGCACTAGTTCTAGAACTTCCCGGAAGTAGGGTGGGCAAGTACTTCCCGGAAGTTCTAGAGGAAATTTTCGGGGACTTTCCGGGGGTTCTCTCTAGATATTAAGGTGACGCGTGTGGCCTCGAACACCGAGCGACCCTGCAGCGACCCGCTTAAAAGCGGCCGCCATGGGCCGCCATGGCCTCCTCCGAGGACGTCATCAAGGAGTTCATGC
42	TACAGGGACAGCAGAGATCCAGTTTGGACTAGCCCGGTCGCACTAGTTCTAGAATTTCCCGGAAATAGGGTGGGCAAGTATTTCCGGGAAATTCTAGAGGAGGTTTTCGGGGACTTTCCGGGAGTTTCCTCTAGATATTAAGGTGACGCGTGTGGCCTCGAACACCGAGCGACCCTGCAGCGACCCGCTTAAAAGCGGCCGCCATGGGCCGCCATGGCCTCCTCCGAGGACGTCATCAAGGAGTTCATGC
45	TACAGGGACAGCAGAGATCCAGTTTGGACTAGCCCGGTCGCACTAGTTCTAGAATTTCCCGGAAATAGGGTGGGCAAGTATTTCCGGGAAGTTCTAGAGGAAGTTTTCGGGGACTTTCCGGGAATTTTCTCTAGATATTAAGGTGACGCGTGTGGCCTCGAACACCGAGCGACCCTGCAGCGACCCGCTTAAAAGCGGCCGCCATGGGCCGCCATGGCCTCCTCCGAGGACGTCATCAAGGAGTTCATGC
70	TACAGGGACAGCAGAGATCCAGTTTGGACTAGCCCGGTCGCACTAGTTCTAGAATTTCCGGGAAATAGGGTGGGCAAGTATTTCCCGGAAGTTCTAGAGGAGATTCTCGGGGACTTTCCGGGGGTTCTCTCTAGATATTAAGGTGACGCGTGTGGCCTCGAACACCGAGCGACCCTGCAGCGACCCGCTTAAAAGCGGCCGCCATGGGCCGCCATGGCCTCCTCCGAGGACGTCATCAAGGAGTTCATGC
71	TACAGGGACAGCAGAGATCCAGTTTGGACTAGCCCGGTCGCACTAGTTCTAGAACTTCTCGGAAATAGGGTGGGCAAGTACTGTGGCCTCGAACACCGAGCGACCCTGCAGCGACCCGCTTAAAAGCGGCCGCCATGGGCCGCCATGGCCTCCTCCGAGGACGTCATCAAGGAGTTCATGCAGACCAAGTCTCTGCTACC
79	TACAGGGACAGCAGAGATCCAGTTTGGACTAGCCCGGTCGCACTAGTTCTAGAACTTCCGGGAAATAGGGTGGGCAAGTACTTCCGGGAAATTCTAGAGGGGATTTCCGGGGACTTTCCGGAGGTTCTCTCTAGATATTAAGGTGACGCGTGTGGCCTCGAACACCGAGCGACCCTGCAGCGACCCGCTTAAAAGCGGCCGCCATGGGCCGCCATGGCCTCCTCCGAGGACGTCATCAAGGAGTTCATGC
90	TACAGGGACAGCAGAGATCCAGTTTGGACTAGCCCGGTCGCACTAGTTCTAGAATTTCCGGGAAATAGGGTGGGCAAGTATTTCCCGGAAGTTCTAGAGGGGGTTTTCGGGGACTTTCCGGAAATTTTCTCTAGATATTAAGGTGACGCGTGTGGCCTCGAACACCGAGCGACCCTGCAGCGACCCGCTTAAAAGCGGCCGCCATGGGCCCCATGGCCTCCTCCGAGGACGTCATCAAGGAGTTCATGC
123	TACAGGGACAGCAGAGATCCAGTTTGGACTAGCCCGGTCGCACTAGTTCTAGAACTTCCCGGAAGTAGGGTGGGCAAGTATTTCCCGGAAGTTCTAGAGGAAGTTCTCGGGGACTTTCCGGAGATTCTCTCTAGATATTAAGGTGACGCGTGTGGCCTCGAACACCGAGCGACCCTGCAGCGACCCGCTTAAAAGCGGCCGCCATGGGCCGCCATGGCCTCCTCCGAGGACGTCATCAAGGAGTTCATGC
130	TACAGGGACAGCAGAGATCCAGTTTGGACTAGCCCGGTCGCACTAGTTCTAGAATTTCCCGGAAATAGGGTGGGCAAGTATTTCCCGGAAATTCTAGAGGGGGTTTTCGGGGACTTTCCGGGAATTTTCTCTAGATATTAAGGTGACGCGTGTGGCCTCGAACACCGAGCGACCCTGCAGCGACCCGCTTAAAAGCGGCCGCCATGGGCCGCCATGGCCTCCTCCGAGGACGTCATCAAGGAGTTCATGC
143	TACAGGGACAGCAGAGATCCAGTTTGGACTAGCCCGGTCGCACTAGTTCTAGAATTTCCCGGAAATAGGGTGGGCAAGTACTTCCGGGAAATTCTAGAGGGGGTTTCCGGGGACTTTCCGGGGGTTTTCTCTAGATATTAAGGTGACGCGTGTGGCCTCGAACACCGAGCGACCCTGCAGCGACCCGCTTAAAAGCGGCCGCCATGGGCCGCCATGGCCTCCTCCGAGGACGTCATCAAGGAGTTCATGC
146	TACAGGGACAGCAGAGATCCAGTTTGGACTAGCCCGGTCGCACTAGTTCTAGAACTTCCGGGAAATAGGGTGGGCAAGTACTTCCGGGAAGTTCTAGAGGAGGTTTTCGGGGACTTTCCGGAGGTTTCCTCTAGATATTAAGGTGACGCGTGTGGCCTCGAACACCGAGCGACCCTGCAGCGACCCGCTTAAAAGCGGCCGCCATGGGCCGCCATGGCCTCCTCCGAGGACGTCATCAAGGAGTTCATGC
150	TACAGGGACAGCAGAGATCCAGTTTGGACTAGCCCGGTCGCACTAGTTCTAGAACTTCCGGGAAGTAGGGTGGGCAAGTATTTCCCGGAAGTTCTAGAGGGGGTTTTCGGGGACTTTCCGGAGGTTTCCTCTAGATATTAAGGTGACGCGTGTGGCCTCGAACACCGAGCGACCCTGCAGCGACCCGCTTAAAAGCGGCCGCCATGGGCCGCCATGGCCTCCTCCGAGGACGTCATCAAGGAGTTCATGC
Supplementary table 2 -The promoters selected for functional testing
